# Supplementary material for: High Risk of Viral Reactivation in Hepatitis B Patients with Systemic Lupus Erythematosus
Source: Int J Mol Sci. 2021 Aug 24;22(17):9116. doi: 10.3390/ijms22179116 (PMC8430791; doi:10.3390/ijms22179116)
Supplement: Supplementary file 1 [file ijms-22-09116-s001.zip]

Archive with 1 entries (1 files):
- ijms-1274943-supplementary.pdf
